# Supplementary material for: Captive ungulates as sentinels of antimicrobial resistance: genomic and phenotypic characterization of extended-spectrum β-lactamase–producing Escherichia coli at a United Arab Emirates urban zoo
Source: Front Vet Sci. 2026 Mar 25;13:1815262. doi: 10.3389/fvets.2026.1815262 (PMC13056638; doi:10.3389/fvets.2026.1815262)
Supplement: Supplementary file 1 [file Table_1.XLSX]

## Sheet: Sheet1
Supplementary Table 1: Key sequencing quality metrics for the isolates examined in this study
ZE30	Genome Size					ZE29	Genome Size					ZE28	Genome Size
	5.15 Mbp						5.10 Mbp						4.80 Mbp
	Within expected range of 4.10 Mbp-6.30 Mbp						Within expected range of 4.10 Mbp-6.30 Mbp						Within expected range of 4.10 Mbp-6.30 Mbp
	GC Content						GC Content						GC Content
	0.506						0.508						0.508
	Within expected range of 50-52%						Within expected range of 50-52%						Within expected range of 50-52%
	N50						N50						N50
	120 kbp						186 kbp						185 kbp
	Exceeds minimum threshold of ≥20 kbp						Exceeds minimum threshold of ≥20 kbp						Exceeds minimum threshold of ≥20 kbp
	Contig Count						Contig Count						Contig Count
	108						132						92
	Below maximum threshold of ≤700						Below maximum threshold of ≤700						Below maximum threshold of ≤700
	Completeness						Completeness						Completeness
	1						1						1
	Exceeds minimum threshold of ≥96%						Exceeds minimum threshold of ≥96%						Exceeds minimum threshold of ≥96%
	Contamination						Contamination						Contamination
	0.001						0.002						0.001
	Below maximum threshold of ≤16%						Below maximum threshold of ≤16%						Below maximum threshold of ≤16%
ZE27	Genome Size					ZE26	Genome Size					ZE25	Genome Size
	4.78 Mbp						4.75 Mbp						4.97 Mbp
	Within expected range of 4.10 Mbp-6.30 Mbp						Within expected range of 4.10 Mbp-6.30 Mbp						Within expected range of 4.10 Mbp-6.30 Mbp
	GC Content						GC Content						GC Content
	0.508						0.509						0.506
	Within expected range of 50-52%						Within expected range of 50-52%						Within expected range of 50-52%
	N50						N50						N50
	221 kbp						112 kbp						245 kbp
	Exceeds minimum threshold of ≥20 kbp						Exceeds minimum threshold of ≥20 kbp						Exceeds minimum threshold of ≥20 kbp
	Contig Count						Contig Count						Contig Count
	72						101						77
	Below maximum threshold of ≤700						Below maximum threshold of ≤700						Below maximum threshold of ≤700
	Completeness						Completeness						Completeness
	1						1						1
	Exceeds minimum threshold of ≥96%						Exceeds minimum threshold of ≥96%						Exceeds minimum threshold of ≥96%
	Contamination						Contamination						Contamination
	0.001						0.001						0.004
	Below maximum threshold of ≤16%						Below maximum threshold of ≤16%						Below maximum threshold of ≤16%
ZES24	Genome Size					ZE23	Genome Size					ZE22	Genome Size
	4.75 Mbp						4.54 Mbp						4.67 Mbp
	Within expected range of 4.10 Mbp-6.30 Mbp						Within expected range of 4.10 Mbp-6.30 Mbp						Within expected range of 4.10 Mbp-6.30 Mbp
	GC Content						GC Content						GC Content
	0.509						0.508						0.508
	Within expected range of 50-52%						Within expected range of 50-52%						Within expected range of 50-52%
	N50						N50						N50
	112 kbp						151 kbp						127 kbp
	Exceeds minimum threshold of ≥20 kbp						Exceeds minimum threshold of ≥20 kbp						Exceeds minimum threshold of ≥20 kbp
	Contig Count						Contig Count						Contig Count
	94						94						97
	Below maximum threshold of ≤700						Below maximum threshold of ≤700						Below maximum threshold of ≤700
	Completeness						Completeness						Completeness
	1						1						1
	Exceeds minimum threshold of ≥96%						Exceeds minimum threshold of ≥96%						Exceeds minimum threshold of ≥96%
	Contamination						Contamination						Contamination
	0.001						0.001						0
	Below maximum threshold of ≤16%						Below maximum threshold of ≤16%						Below maximum threshold of ≤16%
ZE21	Genome Size					ZE20	Genome Size					ZE19	Genome Size
	4.85 Mbp						4.77 Mbp						4.78 Mbp
	Within expected range of 4.10 Mbp-6.30 Mbp						Within expected range of 4.10 Mbp-6.30 Mbp						Within expected range of 4.10 Mbp-6.30 Mbp
	GC Content						GC Content						GC Content
	0.508						0.508						0.508
	Within expected range of 50-52%						Within expected range of 50-52%						Within expected range of 50-52%
	N50						N50						N50
	154 kbp						102 kbp						221 kbp
	Exceeds minimum threshold of ≥20 kbp						Exceeds minimum threshold of ≥20 kbp						Exceeds minimum threshold of ≥20 kbp
	Contig Count						Contig Count						Contig Count
	94						100						72
	Below maximum threshold of ≤700						Below maximum threshold of ≤700						Below maximum threshold of ≤700
	Completeness						Completeness						Completeness
	1						1						1
	Exceeds minimum threshold of ≥96%						Exceeds minimum threshold of ≥96%						Exceeds minimum threshold of ≥96%
	Contamination						Contamination						Contamination
	0.004						0.003						0.001
	Below maximum threshold of ≤16%						Below maximum threshold of ≤16%						Below maximum threshold of ≤16%
ZE18	Genome Size					ZE17	Genome Size					ZE16	Genome Size
	4.83 Mbp						4.65 Mbp						4.98 Mbp
	Within expected range of 4.10 Mbp-6.30 Mbp						Within expected range of 4.10 Mbp-6.30 Mbp						Within expected range of 4.10 Mbp-6.30 Mbp
	GC Content						GC Content						GC Content
	0.506						0.508						0.507
	Within expected range of 50-52%						Within expected range of 50-52%						Within expected range of 50-52%
	N50						N50						N50
	282 kbp						127 kbp						168 kbp
	Exceeds minimum threshold of ≥20 kbp						Exceeds minimum threshold of ≥20 kbp						Exceeds minimum threshold of ≥20 kbp
	Contig Count						Contig Count						Contig Count
	70						109						71
	Below maximum threshold of ≤700						Below maximum threshold of ≤700						Below maximum threshold of ≤700
	Completeness						Completeness						Completeness
	1						1						1
	Exceeds minimum threshold of ≥96%						Exceeds minimum threshold of ≥96%						Exceeds minimum threshold of ≥96%
	Contamination						Contamination						Contamination
	0.005						0.002						0.002
	Below maximum threshold of ≤16%						Below maximum threshold of ≤16%						Below maximum threshold of ≤16%
ZE15	Genome Size					ZE14	Genome Size					ZE13	Genome Size
	4.75 Mbp						4.77 Mbp						4.77 Mbp
	Within expected range of 4.10 Mbp-6.30 Mbp						Within expected range of 4.10 Mbp-6.30 Mbp						Within expected range of 4.10 Mbp-6.30 Mbp
	GC Content						GC Content						GC Content
	0.507						0.508						0.508
	Within expected range of 50-52%						Within expected range of 50-52%						Within expected range of 50-52%
	N50						N50						N50
	217 kbp						185 kbp						186 kbp
	Exceeds minimum threshold of ≥20 kbp						Exceeds minimum threshold of ≥20 kbp						Exceeds minimum threshold of ≥20 kbp
	Contig Count						Contig Count						Contig Count
	59						87						80
	Below maximum threshold of ≤700						Below maximum threshold of ≤700						Below maximum threshold of ≤700
	Completeness						Completeness						Completeness
	1						1						1
	Exceeds minimum threshold of ≥96%						Exceeds minimum threshold of ≥96%						Exceeds minimum threshold of ≥96%
	Contamination						Contamination						Contamination
	0.002						0.001						0.001
	Below maximum threshold of ≤16%						Below maximum threshold of ≤16%						Below maximum threshold of ≤16%
ZE12	Genome Size					ZE11	Genome Size					ZE10	Genome Size
	4.68 Mbp						4.90 Mbp						6.93 Mbp
	Within expected range of 4.10 Mbp-6.30 Mbp						Within expected range of 4.10 Mbp-6.30 Mbp						Genome size is 6.93 Mbp (expected: 4.10 Mbp-6.30 Mbp)
	GC Content						GC Content						GC Content
	0.508						0.504						0.507
	Within expected range of 50-52%						Within expected range of 50-52%						Within expected range of 50-52%
	N50						N50						N50
	187 kbp						326 kbp						3 kbp
	Exceeds minimum threshold of ≥20 kbp						Exceeds minimum threshold of ≥20 kbp						N50 is 3 kbp (expected: ≥20 kbp)
	Contig Count						Contig Count						Contig Count
	73						54						3652
	Below maximum threshold of ≤700						Below maximum threshold of ≤700						Contig count is 3652 (expected: ≤700)
	Completeness						Completeness						Completeness
	1						1						0.978
	Exceeds minimum threshold of ≥96%						Exceeds minimum threshold of ≥96%						Exceeds minimum threshold of ≥96%
	Contamination						Contamination						Contamination
	0.002						0.002						0.247
	Below maximum threshold of ≤16%						Below maximum threshold of ≤16%						Contamination is 24.7% (expected: ≤16%)
ZE09	Genome Size					ZE08	Genome Size					ZE07	Genome Size
	4.79 Mbp						4.87 Mbp						4.59 Mbp
	Within expected range of 4.10 Mbp-6.30 Mbp						Within expected range of 4.10 Mbp-6.30 Mbp						Within expected range of 4.10 Mbp-6.30 Mbp
	GC Content						GC Content						GC Content
	0.509						0.508						0.509
	Within expected range of 50-52%						Within expected range of 50-52%						Within expected range of 50-52%
	N50						N50						N50
	110 kbp						171 kbp						66 kbp
	Exceeds minimum threshold of ≥20 kbp						Exceeds minimum threshold of ≥20 kbp						Exceeds minimum threshold of ≥20 kbp
	Contig Count						Contig Count						Contig Count
	113						77						131
	Below maximum threshold of ≤700						Below maximum threshold of ≤700						Below maximum threshold of ≤700
	Completeness						Completeness						Completeness
	1						1						1
	Exceeds minimum threshold of ≥96%						Exceeds minimum threshold of ≥96%						Exceeds minimum threshold of ≥96%
	Contamination						Contamination						Contamination
	0.002						0.002						0
	Below maximum threshold of ≤16%						Below maximum threshold of ≤16%						Below maximum threshold of ≤16%
ZE06	Genome Size					ZE05	Genome Size					ZE04	Genome Size
	4.74 Mbp						4.74 Mbp						4.74 Mbp
	Within expected range of 4.10 Mbp-6.30 Mbp						Within expected range of 4.10 Mbp-6.30 Mbp						Within expected range of 4.10 Mbp-6.30 Mbp
	GC Content						GC Content						GC Content
	0.509						0.509						0.509
	Within expected range of 50-52%						Within expected range of 50-52%						Within expected range of 50-52%
	N50						N50						N50
	191 kbp						185 kbp						174 kbp
	Exceeds minimum threshold of ≥20 kbp						Exceeds minimum threshold of ≥20 kbp						Exceeds minimum threshold of ≥20 kbp
	Contig Count						Contig Count						Contig Count
	66						62						62
	Below maximum threshold of ≤700						Below maximum threshold of ≤700						Below maximum threshold of ≤700
	Completeness						Completeness						Completeness
	1						1						1
	Exceeds minimum threshold of ≥96%						Exceeds minimum threshold of ≥96%						Exceeds minimum threshold of ≥96%
	Contamination						Contamination						Contamination
	0.001						0.001						0.001
	Below maximum threshold of ≤16%						Below maximum threshold of ≤16%						Below maximum threshold of ≤16%
ZE03	Genome Size					ZE02	Genome Size					ZE01	Genome Size
	4.67 Mbp						4.67 Mbp						4.74 Mbp
	Within expected range of 4.10 Mbp-6.30 Mbp						Within expected range of 4.10 Mbp-6.30 Mbp						Within expected range of 4.10 Mbp-6.30 Mbp
	GC Content						GC Content						GC Content
	0.508						0.507						0.509
	Within expected range of 50-52%						Within expected range of 50-52%						Within expected range of 50-52%
	N50						N50						N50
	136 kbp						136 kbp						185 kbp
	Exceeds minimum threshold of ≥20 kbp						Exceeds minimum threshold of ≥20 kbp						Exceeds minimum threshold of ≥20 kbp
	Contig Count						Contig Count						Contig Count
	71						73						63
	Below maximum threshold of ≤700						Below maximum threshold of ≤700						Below maximum threshold of ≤700
	Completeness						Completeness						Completeness
	1						1						1
	Exceeds minimum threshold of ≥96%						Exceeds minimum threshold of ≥96%						Exceeds minimum threshold of ≥96%
	Contamination						Contamination						Contamination
	0.001						0.001						0.001
	Below maximum threshold of ≤16%						Below maximum threshold of ≤16%						Below maximum threshold of ≤16%
